# Supplementary material for: Genetic Factors of Predisposition and Clinical Characteristics of Rheumatoid Arthritis in Russian Patients
Source: J Pers Med. 2021 May 25;11(6):469. doi: 10.3390/jpm11060469 (PMC8228085; doi:10.3390/jpm11060469)
Supplement: Supplementary file 1 [file jpm-11-00469-s001.zip]

Archive with 1 entries (1 files):
- jpm-1215361-supplementary.pdf
